# Supplementary material for: Mental Health and COVID-19 in University Students: Findings from a Qualitative, Comparative Study in Italy and the UK
Source: Int J Environ Res Public Health. 2023 Feb 24;20(5):4071. doi: 10.3390/ijerph20054071 (PMC10001873; doi:10.3390/ijerph20054071)
Supplement: Supplementary file 1 [file ijerph-20-04071-s001.zip]

Archive with 1 entries (1 files):
- ijerph-2146504-supplementary.pdf
